# Supplementary material for: Explicit Scale Simulation for analysis of RNA-sequencing count data with ALDEx2
Source: NAR Genom Bioinform. 2025 Aug 19;7(3):lqaf108. doi: 10.1093/nargab/lqaf108 (PMC12362245; doi:10.1093/nargab/lqaf108)
Supplement: lqaf108_Supplemental_Files [file lqaf108_supplemental_files.zip]

Archive with 2 entries (2 files):
- RPA_PolA SI_4.pdf
- supplement_figs.pdf
